# Supplementary material for: Live fast, die young and sleep later: Life history strategy and human sleep behavior
Source: Evol Med Public Health. 2020 Dec 2;9(1):36–52. doi: 10.1093/emph/eoaa048 (PMC7953418; doi:10.1093/emph/eoaa048)
Supplement: eoaa048_Supplementary_Data [file eoaa048_supplementary_data.zip]

Archive with 4 entries (4 files):
- EMPH-2020-089R2 Dishakjian et al Life History & Sleep Study 2-Survey Instruments-Corrected.pdf
- EMPH-2020-089R1 Dishakjian et al Life History & Sleep Supplementary-Figures-and-Tables.docx
- EMPH-2020-089R1 Dishakjian et al Life History & Sleep-Supplementary-Methods-and-Results.docx
- EMPH-2020-089R2 Dishakjian et al Life History & Sleep Study 1-Survey Instruments-Corrected.pdf
